# Supplementary material for: Expert tumor annotations and radiomics for locally advanced breast cancer in DCE-MRI for ACRIN 6657/I-SPY1
Source: Sci Data. 2022 Jul 23;9:440. doi: 10.1038/s41597-022-01555-4 (PMC9308769; doi:10.1038/s41597-022-01555-4)
Supplement: Supplementary file 1 — Supplementary Table - Original clinical metadata [file 41597_2022_1555_MOESM1_ESM.xlsx]

## Sheet: Sheet1
SubjectID	Magnetic field strength	Clinical Site	Manufacturer	Model Name	Vox_sp_x	Vox_sp_y	Vox_sp_z		SUBJECTID	DataExtractDt.x	age	race_id	ERpos	PgRpos	HR Pos	Her2MostPos	hrher	HR_HER2_STATUS	BilateralCa	Laterality	MRI LD Baseline	MRI LD 1-3dAC	MRI LD InterReg	MRI LD PreSurg	race	DataExtractDt.y	sstat	survDtD2 (tx)	rfs	rfsind	PCR
1001	[]	[]	[]	[]					1001	2009-09-03	38.73	1	1	0	1	0	1	HRposHER2neg	0	1	88	78	30	14	0	2009-09-03	8	1264	751	1	0
1002	1.5	'Site AAI'	'GE MEDICAL SYSTEMS'	'GENESIS_SIGNA'	0.78	0.78	2		1002	2009-09-03	37.79	1	1	1	1	0	1	HRposHER2neg	0	2	29	26	66	16	0	2009-09-03	8	1155	1043	1	0
1003	1.5	'Site AAI'	'GE MEDICAL SYSTEMS'	'GENESIS_SIGNA'	0.78	0.78	2		1003	2009-09-03	49.83	1	1	1	1	0	1	HRposHER2neg	0	1	50	64	54	46	0	2009-09-03	7	2387	2387	0	0
1004	15000	'Site AAB'	'GE MEDICAL SYSTEMS'	'GENESIS_SIGNA'	0.7	0.7	1.5		1004	2009-09-03	48.28	1	0	0	0	0	3	TripleNeg	0	1	91	90	99	43	0	2009-09-03	7	2436	2436	0	0
1005	15000	'Site AAB'	'GE MEDICAL SYSTEMS'	'GENESIS_SIGNA'	0.7	0.7	1.8		1005	2009-09-03	45.8	1	1	1	1	0	1	HRposHER2neg	0	1	98	109	60	42	0	2009-09-03	7	2220	2520	0	0
1007	1.49381	'Site AAH'	'SIEMENS'	'MAGNETOM VISION'	0.7	0.7	2.25		1007	2009-09-03	46.38	1	1	1	1	0	1	HRposHER2neg	0	1	100	100	NA	54	0	2009-09-03	7	2468	2449	1	0
1008	1.5	'Site AAI'	'GE MEDICAL SYSTEMS'	'GENESIS_SIGNA'	0.78	0.78	2		1008	2009-09-03	64.51	1	1	1	1	0	1	HRposHER2neg	1	2	45	49	47	32	0	2009-09-03	7	2341	2341	0	0
1009	1.5	'Site AAI'	'GE MEDICAL SYSTEMS'	'GENESIS_SIGNA'	0.78	0.78	2		1009	2009-09-03	40.66	4	0	0	0	0	3	TripleNeg	0	1	75	66	57	7	1	2009-09-03	7	2355	2355	0	0
1010	1.5	'Site AAI'	'GE MEDICAL SYSTEMS'	'GENESIS_SIGNA'	0.86	0.86	2		1010	2009-09-03	41.53	1	0	0	0	0	3	TripleNeg	0	1	60	52	20	3	0	2009-09-03	7	2151	2151	0	1
1011	1.5	'Site AAI'	'GE MEDICAL SYSTEMS'	'GENESIS_SIGNA'	0.82	0.82	2		1011	2009-09-03	40.82	4	0	0	0	0	3	TripleNeg	0	2	68	68	56	47	1	2009-09-03	7	2340	2340	0	1
1012	1.5	'Site AAI'	'GE MEDICAL SYSTEMS'	'GENESIS_SIGNA'	0.86	0.86	2.1		1012	2009-09-03	53.78	3	1	1	1	0	1	HRposHER2neg	0	1	78	84	56	57	1	2009-09-03	7	2425	2425	1	0
1013	1.5	'Site AAI'	'GE MEDICAL SYSTEMS'	'GENESIS_SIGNA'	0.78	0.78	2		1013	2009-09-03	49.36	1	1	1	1	0	1	HRposHER2neg	0	2	71	70	8	5	0	2009-09-03	7	2383	2383	0	0
1015	1.5	'Site AAI'	'GE MEDICAL SYSTEMS'	'GENESIS_SIGNA'	0.78	0.78	2		1015	2009-09-03	42.16	1	1	0	1	1	2	HER2pos	0	1	79	50	11	3	0	2009-09-03	7	2039	2039	0	1
1016	15000	'Site AAB'	'GE MEDICAL SYSTEMS'	'GENESIS_SIGNA'	0.7	0.7	1.5		1016	2009-09-03	35.52	1	1	1	1	0	1	HRposHER2neg	0	1	73	60	57	36	0	2009-09-03	7	2359	759	1	0
1017	1.5	'Site AAI'	'GE MEDICAL SYSTEMS'	'GENESIS_SIGNA'	0.78	0.78	2		1017	2009-09-03	68.31	1	0	0	0	0	3	TripleNeg	0	1	54	NA	27	16	0	2009-09-03	8	916	916	1	0
1021	1.5	'Site AAI'	'GE MEDICAL SYSTEMS'	'GENESIS_SIGNA'	0.78	0.78	2		1021	2009-09-03	48.43	1	1	1	1	1	2	HER2pos	0	1	63	55	0	0	0	2009-09-03	7	2059	639	1	1
1025	1.5	'Site AAI'	'GE MEDICAL SYSTEMS'	'GENESIS_SIGNA'	0.78	0.78	2.3		1025	2009-09-03	52.35	1	1	1	1	0	1	HRposHER2neg	0	1	47	45	42	42	0	2009-09-03	8	718	718	1	NA
1029	1.5	'Site AAI'	'GE MEDICAL SYSTEMS'	'GENESIS_SIGNA'	0.78	0.78	2.3		1029	2009-09-03	63.63	1	1	1	1	1	2	HER2pos	0	2	46	50	41	39	0	2009-09-03	7	2023	2413	0	0
1030	1.5	'Site AAI'	'GE MEDICAL SYSTEMS'	'GENESIS_SIGNA'	0.78	0.78	2		1030	2009-09-03	52.46	4	0	0	0	1	2	HER2pos	0	2	49	47	42	41	1	2009-09-03	7	2209	2209	0	1
1031	1.5	'Site AAI'	'GE MEDICAL SYSTEMS'	'GENESIS_SIGNA'	0.78	0.78	2		1031	2009-09-03	54.16	1	1	0	1	0	1	HRposHER2neg	0	2	43	38	36	34	0	2009-09-03	7	2117	1555	1	0
1032	1.5	'Site AAI'	'GE MEDICAL SYSTEMS'	'GENESIS_SIGNA'	0.78	0.78	2		1032	2009-09-03	37.58	4	1	1	1	0	1	HRposHER2neg	0	2	60	50	47	52	1	2009-09-03	9	1384	1384	0	0
1034	15000	'Site AAB'	'GE MEDICAL SYSTEMS'	'GENESIS_SIGNA'	0.7	0.7	1.5		1034	2009-09-03	46.57	1	0	0	0	0	3	TripleNeg	0	1	88	82	0	0	0	2009-09-03	8	555	410	1	0
1035	15000	'Site AAD'	'GE MEDICAL SYSTEMS'	'GENESIS_SIGNA'	0.78	0.78	2		1035	2009-09-03	40.82	1	1	1	1	1	2	HER2pos	0	2	100	90	60	41	0	2009-09-03	7	2240	729	1	NA
1036	1.5	'Site AAI'	'GE MEDICAL SYSTEMS'	'GENESIS_SIGNA'	0.78	0.78	2.5		1036	2009-09-03	38.27	1	0	0	0	1	2	HER2pos	0	2	101	100	NA	83	0	2009-09-03	8	1049	391	1	0
1037	15000	'Site AAE'	'GE MEDICAL SYSTEMS'	'GENESIS_SIGNA'	0.86	0.86	2.5		1037	2009-09-03	51.14	1	0	0	0	0	3	TripleNeg	0	1	92	84	82	82	0	2009-09-03	7	1806	1806	0	0
1038	15000	'Site AAE'	'GE MEDICAL SYSTEMS'	'GENESIS_SIGNA'	0.86	0.86	2.5		1038	2009-09-03	37.81	3	0	0	0	0	3	TripleNeg	0	2	36	36	26	22	1	2009-09-03	7	1843	1843	0	0
1041	15000	'Site AAI'	'GE MEDICAL SYSTEMS'	'GENESIS_SIGNA'	0.78	0.78	2.3		1041	2009-09-03	46.64	1	1	1	1	1	2	HER2pos	0	1	90	86	86	53	0	2009-09-03	8	1679	1679	1	0
1042	1.494	'Site AAB'	'SIEMENS'	'Sonata'	0.7	0.7	2		1042	2009-09-03	58.07	1	1	1	1	0	1	HRposHER2neg	0	2	93	19	76	40	0	2009-09-03	7	1928	2033	0	0
1049	15000	'Site AAE'	'GE MEDICAL SYSTEMS'	'GENESIS_SIGNA'	0.7	0.7	2		1049	2009-09-03	50.43	1	0	0	0	0	3	TripleNeg	0	1	127	111	90	81	0	2009-09-03	8	344	179	1	0
1051	15000	'Site AAI'	'GE MEDICAL SYSTEMS'	'GENESIS_SIGNA'	0.7	0.7	2.5		1051	2009-09-03	48.8	1	1	1	1	0	1	HRposHER2neg	0	2	102	NA	87	79	0	2009-09-03	9	912	912	0	1
1053	1.49381	'Site AAH'	'SIEMENS'	'MAGNETOM VISION plus'	0.78	0.78	2		1053	2009-09-03	62.4	1	1	1	1	0	1	HRposHER2neg	0	2	27	36	NA	30	0	2009-09-03	7	1978	1978	0	0
1056	15000	'Site AAI'	'GE MEDICAL SYSTEMS'	'GENESIS_SIGNA'	0.78	0.78	2.2		1056	2009-09-03	35.37	1	0	0	0	1	2	HER2pos	0	1	108	108	105	92	0	2009-09-03	8	210	197	1	0
1058	15000	'Site AAE'	'GE MEDICAL SYSTEMS'	'GENESIS_SIGNA'	0.7	0.7	2.5		1058	2009-09-03	54.72	1	0	0	0	0	3	TripleNeg	0	2	38	23	6	15	0	2009-09-03	7	1655	1655	0	1
1060	1.5	'Site AAG'	'Philips Medical Systems'	'Gyroscan Intera'	0.7	0.7	1.5		1060	2009-09-03	67.18	3	1	1	1	0	1	HRposHER2neg	0	2	72	66	45	35	1	2009-09-03	7	1622	1622	0	0
1061	15000	'Site AAI'	'GE MEDICAL SYSTEMS'	'GENESIS_SIGNA'	0.82	0.82	2		1061	2009-09-03	54.19	1	0	0	0	1	2	HER2pos	0	2	60	57	18	20	0	2009-09-03	8	658	524	1	0
1062	15000	'Site AAI'	'GE MEDICAL SYSTEMS'	'GENESIS_SIGNA'	0.78	0.78	2		1062	2009-09-03	34.61	1	1	1	1	0	1	HRposHER2neg	0	2	77	85	100	98	0	2009-09-03	8	869	216	1	0
1064	15000	'Site AAI'	'GE MEDICAL SYSTEMS'	'GENESIS_SIGNA'	0.78	0.78	2.2		1064	2009-09-03	60.11	1	0	0	0	0	3	TripleNeg	0	2	70	67	47	30	0	2009-09-03	7	2063	369	1	NA
1065	1.5	'Site AAG'	'Philips Medical Systems'	'Gyroscan Intera'	0.7	0.7	1.5		1065	2009-09-03	55.22	3	1	1	1	1	2	HER2pos	0	2	41	50	40	25	1	2009-09-03	7	1273	1273	0	0
1066	15000	'Site AAE'	'GE MEDICAL SYSTEMS'	'GENESIS_SIGNA'	0.7	0.7	2.5		1066	2009-09-03	57.42	1	0	0	0	0	3	TripleNeg	0	2	33	29	30	30	0	2009-09-03	7	1670	1670	0	0
1069	1.5	'Site AAI'	'GE MEDICAL SYSTEMS'	'GENESIS_SIGNA'	0.78	0.78	2		1069	2009-09-03	57.18	1	1	1	1	0	1	HRposHER2neg	0	1	31	26	22	24	0	2009-09-03	7	1947	1947	0	0
1070	1.5	'Site AAI'	'GE MEDICAL SYSTEMS'	'GENESIS_SIGNA'	0.78	0.78	2		1070	2009-09-03	36.78	0	1	0	1	0	1	HRposHER2neg	0	2	56	50	21	19	1	2009-09-03	7	1596	1596	0	1
1072	1.49381	'Site AAH'	'SIEMENS'	'MAGNETOM VISION plus'	0.78	0.78	2.1		1072	2009-09-03	55.86	1	0	0	0	0	3	TripleNeg	0	1	64	NA	60	53	0	2009-09-03	7	1841	1841	0	0
1073	15000	'Site AAE'	'GE MEDICAL SYSTEMS'	'GENESIS_SIGNA'	0.7	0.7	2.5		1073	2009-09-03	49.24	1	0	0	0	1	2	HER2pos	0	1	75	72	72	68	0	2009-09-03	7	1725	1725	0	1
1074	1.494	'Site AAB'	'SIEMENS'	'Sonata'	0.7	0.7	2		1074	2009-09-03	36.51	1	1	0	1	0	1	HRposHER2neg	0	2	153	139	114	5	0	2009-09-03	7	1981	1981	0	0
1075	1.5	'Site AAI'	'GE MEDICAL SYSTEMS'	'GENESIS_SIGNA'	0.82	0.82	2		1075	2009-09-03	33.47	1	0	0	0	0	3	TripleNeg	0	2	54	27	6	0	0	2009-09-03	7	1891	1891	0	1
1077	1.5	'Site AAI'	'GE MEDICAL SYSTEMS'	'GENESIS_SIGNA'	0.86	0.86	2.2		1077	2009-09-03	41.65	1	1	1	1	1	2	HER2pos	0	1	51	39	16	15	0	2009-09-03	7	1926	1926	0	1
1078	15000	'Site AAI'	'GE MEDICAL SYSTEMS'	'GENESIS_SIGNA'	0.82	0.82	2.1		1078	2009-09-03	31.33	5	1	1	1	0	1	HRposHER2neg	0	1	86	88	88	86	1	2009-09-03	7	1939	1939	0	1
1082	1.49381	'Site AAH'	'SIEMENS'	'MAGNETOM VISION plus'	0.78	0.78	2.1		1082	2009-09-03	46.58	1	1	1	1	1	2	HER2pos	0	1	87	87	50	45	0	2009-09-03	7	1812	1812	0	0
1083	15000	'Site AAE'	'GE MEDICAL SYSTEMS'	'GENESIS_SIGNA'	0.7	0.7	2.5		1083	2009-09-03	51.89	1	1	0	1	1	2	HER2pos	0	1	90	88	62	0	0	2009-09-03	7	1560	1560	0	0
1084	1.5	'Site AAD'	'GE MEDICAL SYSTEMS'	'SIGNA EXCITE'	0.78	0.78	3		1084	2009-09-03	34.53	1	1	0	1	1	2	HER2pos	0	1	111	120	31	24	0	2009-09-03	7	1766	1766	0	0
1087	15000	'Site AAE'	'GE MEDICAL SYSTEMS'	'GENESIS_SIGNA'	0.7	0.7	2.5		1087	2009-09-03	43.01	1	0	0	0	1	2	HER2pos	0	2	58	42	NA	0	0	2009-09-03	7	1513	1513	0	1
1088	15000	'Site AAI'	'GE MEDICAL SYSTEMS'	'GENESIS_SIGNA'	0.78	0.78	2		1088	2009-09-03	53.05	1	1	1	1	0	1	HRposHER2neg	0	1	77	87	43	0	0	2009-09-03	7	1967	1967	0	1
1089	1.5	'Site AAG'	'Philips Medical Systems'	'Intera'	0.78	0.78	2		1089	2009-09-03	60.95	3	1	1	1	0	1	HRposHER2neg	0	2	90	89	60	60	1	2009-09-03	7	1485	1485	0	0
1090	1.49381	'Site AAH'	'SIEMENS'	'MAGNETOM VISION plus'	0.78	0.78	2.1		1090	2009-09-03	51.54	1	1	1	1	1	2	HER2pos	0	1	64	62	48	52	0	2009-09-03	7	1646	843	1	1
1094	1.5	'Site AAI'	'GE MEDICAL SYSTEMS'	'GENESIS_SIGNA'	0.78	0.78	2		1094	2009-09-03	49.95	1	1	1	1	0	1	HRposHER2neg	0	2	91	NA	61	55	0	2009-09-03	7	1793	1793	0	0
1096	15000	'Site AAB'	'GE MEDICAL SYSTEMS'	'GENESIS_SIGNA'	0.7	0.7	1.5		1096	2009-09-03	42.99	1	0	0	0	1	2	HER2pos	0	2	44	36	27	1	0	2009-09-03	8	1125	873	1	0
1097	1.494	'Site AAB'	'SIEMENS'	'Sonata'	0.78	0.78	2.3		1097	2009-09-03	44.5	1	0	0	0	0	3	TripleNeg	0	1	70	34	11	8	0	2009-09-03	7	1785	1974	0	0
1098	1.5	'Site AAG'	'Philips Medical Systems'	'Intera'	0.78	0.78	2		1098	2009-09-03	62.29	1	1	0	1	1	2	HER2pos	0	2	60	52	32	0	0	2009-09-03	8	1395	1095	1	1
1099	15000	'Site AAI'	'GE MEDICAL SYSTEMS'	'GENESIS_SIGNA'	0.78	0.78	2		1099	2009-09-03	50.35	1	0	0	0	0	3	TripleNeg	0	1	69	52	31	6	0	2009-09-03	7	1769	1967	0	1
1100	1.5	'Site AAI'	'GE MEDICAL SYSTEMS'	'GENESIS_SIGNA'	0.78	0.78	2		1100	2009-09-03	63.32	1	1	0	1	0	1	HRposHER2neg	0	1	36	31	20	15	0	2009-09-03	7	1906	1906	0	0
1101	1.5	'Site AAI'	'GE MEDICAL SYSTEMS'	'GENESIS_SIGNA'	0.78	0.78	2.1		1101	2009-09-03	42.84	3	0	0	0	1	2	HER2pos	0	2	89	38	91	80	1	2009-09-03	8	944	483	1	0
1102	15000	'Site AAE'	'GE MEDICAL SYSTEMS'	'GENESIS_SIGNA'	0.78	0.78	2.5		1102	2009-09-03	57.46	3	1	0	1	1	2	HER2pos	0	2	113	126	121	110	1	2009-09-03	8	317	298	1	0
1104	1.5	'Site AAG'	'Philips Medical Systems'	'Intera'	0.86	0.86	2		1104	2009-09-03	51.18	3	0	0	0	1	2	HER2pos	0	2	52	48	24	NA	1	2009-09-03	7	1472	1472	0	1
1106	1.5	'Site AAG'	'Philips Medical Systems'	'Intera'	0.78	0.78	2		1106	2009-09-03	50.41	0	1	1	1	0	1	HRposHER2neg	0	2	60	56	56	41	1	2009-09-03	8	1176	677	1	0
1107	15000	'Site AAE'	'GE MEDICAL SYSTEMS'	'GENESIS_SIGNA'	0.7	0.7	2.5		1107	2009-09-03	58.37	1	1	1	1	0	1	HRposHER2neg	0	1	24	22	20	20	0	2009-09-03	7	1420	1420	0	0
1112	15000	'Site AAE'	'GE MEDICAL SYSTEMS'	'GENESIS_SIGNA'	0.7	0.7	2.5		1112	2009-09-03	46.06	1	0	0	0	1	2	HER2pos	0	1	71	78	58	5	0	2009-09-03	7	1510	1510	0	1
1114	1.49381	'Site AAH'	'SIEMENS'	'MAGNETOM VISION'	0.39	0.39	3		1114	2009-09-03	44.82	3	1	1	1	0	1	HRposHER2neg	0	2	60	50	45	45	1	2009-09-03	7	1466	1756	0	0
1117	15000	'Site AAI'	'GE MEDICAL SYSTEMS'	'GENESIS_SIGNA'	0.86	0.86	2.6		1117	2009-09-03	49.01	3	1	1	1	0	1	HRposHER2neg	0	2	68	65	38	20	1	2009-09-03	7	1834	1834	0	0
1120	15000	'Site AAI'	'GE MEDICAL SYSTEMS'	'GENESIS_SIGNA'	0.7	0.7	2		1120	2009-09-03	41.09	3	1	1	1	0	1	HRposHER2neg	0	2	74	48	39	NA	1	2009-09-03	9	530	530	0	NA
1122	15000	'Site AAE'	'GE MEDICAL SYSTEMS'	'GENESIS_SIGNA'	0.7	0.7	2.5		1122	2009-09-03	59.7	1	0	0	0	1	2	HER2pos	0	1	65	53	56	25	0	2009-09-03	7	1481	1481	0	0
1123	15000	'Site AAE'	'GE MEDICAL SYSTEMS'	'GENESIS_SIGNA'	0.7	0.7	2.5		1123	2009-09-03	61.86	1	1	1	1	0	1	HRposHER2neg	0	1	85	61	60	48	0	2009-09-03	7	1415	1415	0	0
1124	1.5	'Site AAG'	'Philips Medical Systems'	'Intera'	0.78	0.78	2		1124	2009-09-03	47.6	1	0	0	0	1	2	HER2pos	0	1	100	95	95	82	0	2009-09-03	7	1567	805	1	0
1125	1.5	'Site AAG'	'Philips Medical Systems'	'Intera'	0.78	0.78	2		1125	2009-09-03	44.85	50	1	1	1	0	1	HRposHER2neg	0	1	85	78	80	55	1	2009-09-03	7	1615	1615	0	1
1127	15000	'Site AAI'	'GE MEDICAL SYSTEMS'	'GENESIS_SIGNA'	0.78	0.78	2		1127	2009-09-03	47.61	4	1	1	1	0	1	HRposHER2neg	0	2	53	62	52	36	1	2009-09-03	9	571	571	0	0
1128	15000	'Site AAI'	'GE MEDICAL SYSTEMS'	'GENESIS_SIGNA'	0.78	0.78	2		1128	2009-09-03	33.18	1	1	0	1	1	2	HER2pos	0	2	23	22	15	12	0	2009-09-03	7	1684	1887	0	0
1129	1.5	'Site AAD'	'GE MEDICAL SYSTEMS'	'SIGNA EXCITE'	0.78	0.78	2		1129	2009-09-03	52.45	3	0	0	0	1	2	HER2pos	0	1	80	60	50	0	1	2009-09-03	8	612	499	1	1
1130	15000	'Site AAE'	'GE MEDICAL SYSTEMS'	'GENESIS_SIGNA'	0.7	0.7	2.5		1130	2009-09-03	39.08	1	1	0	1	0	1	HRposHER2neg	0	1	22	9	9	0	0	2009-09-03	7	1375	1375	0	1
1132	15000	'Site AAI'	'GE MEDICAL SYSTEMS'	'GENESIS_SIGNA'	0.86	0.86	2.2		1132	2009-09-03	51.42	1	1	1	1	0	1	HRposHER2neg	0	1	65	64	60	52	0	2009-09-03	7	1719	1719	0	0
1134	15000	'Site AAI'	'GE MEDICAL SYSTEMS'	'GENESIS_SIGNA'	0.78	0.78	2		1134	2009-09-03	43.06	1	1	1	1	0	1	HRposHER2neg	0	1	38	41	21	15	0	2009-09-03	7	1599	1816	0	0
1135	15000	'Site AAI'	'GE MEDICAL SYSTEMS'	'GENESIS_SIGNA'	0.78	0.78	2		1135	2009-09-03	58.89	1	0	0	0	0	3	TripleNeg	0	2	28	28	21	11	0	2009-09-03	7	1596	1596	0	0
1136	15000	'Site AAE'	'GE MEDICAL SYSTEMS'	'GENESIS_SIGNA'	0.7	0.7	2.5		1136	2009-09-03	60.03	3	0	0	0	0	3	TripleNeg	0	2	82	70	28	44	1	2009-09-03	8	491	360	1	0
1137	15000	'Site AAI'	'GE MEDICAL SYSTEMS'	'GENESIS_SIGNA'	0.86	0.86	2		1137	2009-09-03	29.38	1	1	1	1	1	2	HER2pos	0	2	92	90	34	25	0	2009-09-03	7	1708	1393	1	0
1140	15000	'Site AAI'	'GE MEDICAL SYSTEMS'	'GENESIS_SIGNA'	0.86	0.86	2.6		1140	2009-09-03	35.12	1	1	0	1	0	1	HRposHER2neg	0	1	118	37	NA	0	0	2009-09-03	7	1790	1204	1	0
1141	1.5	'Site AAD'	'GE MEDICAL SYSTEMS'	'SIGNA EXCITE'	0.78	0.78	3		1141	2009-09-03	49.15	3	0	0	0	1	2	HER2pos	0	2	90	81	67	47	1	2009-09-03	7	1662	1662	0	0
1142	15000	'Site AAE'	'GE MEDICAL SYSTEMS'	'GENESIS_SIGNA'	0.7	0.7	2.5		1142	2009-09-03	28.76	1	0	1	1	NA	NA	NA	0	1	84	79	120	101	0	2009-09-03	8	1011	718	1	0
1144	15000	'Site AAE'	'GE MEDICAL SYSTEMS'	'GENESIS_SIGNA'	0.78	0.78	2.5		1144	2009-09-03	56.28	1	0	0	0	NA	NA	NA	0	1	47	46	26	18	0	2009-09-03	7	1261	1261	0	1
1145	15000	'Site AAE'	'GE MEDICAL SYSTEMS'	'GENESIS_SIGNA'	0.78	0.78	2.5		1145	2009-09-03	39.37	3	0	0	0	1	2	HER2pos	0	1	40	17	NA	0	1	2009-09-03	7	371	371	0	1
1146	15000	'Site AAE'	'GE MEDICAL SYSTEMS'	'GENESIS_SIGNA'	0.7	0.7	2.5		1146	2009-09-03	50.15	1	1	1	1	0	1	HRposHER2neg	0	1	72	59	48	30	0	2009-09-03	7	283	283	0	0
1147	15000	'Site AAI'	'GE MEDICAL SYSTEMS'	'GENESIS_SIGNA'	0.78	0.78	2		1147	2009-09-03	59.3	1	0	0	0	0	3	TripleNeg	0	1	63	42	22	9	0	2009-09-03	7	1568	903	1	0
1148	1.494	'Site AAB'	'SIEMENS'	'Sonata'	0.7	0.7	2		1148	2009-09-03	50.81	1	0	0	0	1	2	HER2pos	0	2	47	39	35	0	0	2009-09-03	7	1646	1646	0	1
1149	1.494	'Site AAB'	'SIEMENS'	'Sonata'	0.7	0.7	2		1149	2009-09-03	59.18	1	0	0	0	0	3	TripleNeg	0	1	95	45	58	22	0	2009-09-03	8	1534	1534	1	0
1150	1.494	'Site AAB'	'SIEMENS'	'Sonata'	0.78	0.78	2		1150	2009-09-03	51.49	1	1	1	1	0	1	HRposHER2neg	0	2	76	74	63	61	0	2009-09-03	7	1617	1617	0	0
1151	1.494	'Site AAB'	'SIEMENS'	'Sonata'	0.78	0.78	2.3		1151	2009-09-03	50.15	3	1	0	1	1	2	HER2pos	1	2	165	156	113	37	1	2009-09-03	7	1544	1544	0	0
1152	1.5	'Site AAI'	'GE MEDICAL SYSTEMS'	'GENESIS_SIGNA'	0.94	0.94	2.6		1152	2009-09-03	51.29	1	1	1	1	1	2	HER2pos	0	1	70	66	57	34	0	2009-09-03	7	1287	981	1	0
1155	1.494	'Site AAB'	'SIEMENS'	'Sonata'	0.7	0.7	2		1155	2009-09-03	42.65	1	0	0	0	0	3	TripleNeg	0	1	87	71	79	61	0	2009-09-03	7	1615	1615	0	1
1156	1.49381	'Site AAH'	'SIEMENS'	'MAGNETOM VISION'	0.39	0.39	3		1156	2009-09-03	65.39	1	0	0	0	1	2	HER2pos	0	2	70	66	54	0	0	2009-09-03	8	704	384	1	1
1157	1.5	'Site AAI'	'GE MEDICAL SYSTEMS'	'GENESIS_SIGNA'	0.98	0.98	2.8		1157	2009-09-03	41.39	1	0	0	0	1	2	HER2pos	0	2	61	63	33	33	0	2009-09-03	7	1521	1521	0	0
1158	1.5	'Site AAI'	'GE MEDICAL SYSTEMS'	'GENESIS_SIGNA'	0.39	0.39	3		1158	2009-09-03	61.79	1	1	1	1	0	1	HRposHER2neg	0	2	28	19	11	4	0	2009-09-03	7	1581	1581	0	0
1159	1.494	'Site AAB'	'SIEMENS'	'Sonata'	0.7	0.7	2		1159	2009-09-03	55.95	3	NA	NA	NA	NA	NA	NA	0	2	65	54	54	54	1	2009-09-03	8	574	428	1	0
1160	1.5	'Site AAC'	'GE MEDICAL SYSTEMS'	'SIGNA EXCITE'	0.86	0.86	1.5		1160	2009-09-03	55.65	1	0	0	0	0	3	TripleNeg	0	2	77	72	NA	38	0	2009-09-03	7	1595	1595	0	0
1161	15000	'Site AAE'	'GE MEDICAL SYSTEMS'	'GENESIS_SIGNA'	0.7	0.7	2.5		1161	2009-09-03	56.83	1	0	0	0	1	2	HER2pos	0	1	81	63	18	0	0	2009-09-03	7	1190	1190	0	0
1163	15000	'Site AAE'	'GE MEDICAL SYSTEMS'	'GENESIS_SIGNA'	0.7	0.7	2.5		1163	2009-09-03	38.85	1	0	0	0	0	3	TripleNeg	0	1	33	41	11	0	0	2009-09-03	7	1280	1280	0	1
1164	1.494	'Site AAB'	'SIEMENS'	'Sonata'	0.78	0.78	2		1164	2009-09-03	60.11	1	1	1	1	0	1	HRposHER2neg	0	1	35	31	31	10	0	2009-09-03	7	1624	1624	0	0
1165	1.5	'Site AAG'	'Philips Medical Systems'	'Intera'	0.78	0.78	2		1165	2009-09-03	39.66	1	0	0	0	0	3	TripleNeg	0	1	88	75	70	7	0	2009-09-03	7	1330	1330	0	0
1166	15000	'Site AAE'	'GE MEDICAL SYSTEMS'	'GENESIS_SIGNA'	0.86	0.86	1.5		1166	2009-09-03	54.43	1	1	1	1	0	1	HRposHER2neg	0	1	58	62	0	0	0	2009-09-03	7	1224	1224	0	0
1167	1.5	'Site AAC'	'GE MEDICAL SYSTEMS'	'SIGNA EXCITE'	0.78	0.78	1.5		1167	2009-09-03	50.63	1	1	1	1	1	2	HER2pos	0	2	102	96	17	7	0	2009-09-03	7	1481	1289	1	0
1168	15000	'Site AAI'	'GE MEDICAL SYSTEMS'	'GENESIS_SIGNA'	0.98	0.98	2.3		1168	2009-09-03	44.59	1	0	0	0	0	3	TripleNeg	0	1	36	36	24	39	0	2009-09-03	8	345	308	1	0
1171	1.5	'Site AAI'	'GE MEDICAL SYSTEMS'	'GENESIS_SIGNA'	0.94	0.94	2.3		1171	2009-09-03	50.98	1	0	0	0	1	2	HER2pos	0	2	48	34	31	16	0	2009-09-03	7	1564	1564	0	1
1172	15000	'Site AAE'	'GE MEDICAL SYSTEMS'	'GENESIS_SIGNA'	0.7	0.7	2.5		1172	2009-09-03	44.59	1	0	0	0	0	3	TripleNeg	0	1	41	40	22	10	0	2009-09-03	7	326	326	0	0
1173	1.5	'Site AAD'	'GE MEDICAL SYSTEMS'	'SIGNA EXCITE'	0.78	0.78	2		1173	2009-09-03	43.96	3	NA	NA	NA	NA	NA	NA	0	1	21	NA	0	0	1	2009-09-03	7	1379	1379	0	0
1174	1.5	'Site AAE'	'GE MEDICAL SYSTEMS'	'SIGNA EXCITE'	0.7	0.7	2.5		1174	2009-09-03	49.1	1	1	1	1	0	1	HRposHER2neg	0	1	83	83	75	75	0	2009-09-03	8	494	371	1	0
1175	1.494	'Site AAB'	'SIEMENS'	'Sonata'	0.78	0.78	2		1175	2009-09-03	64.33	1	1	1	1	0	1	HRposHER2neg	0	2	68	65	60	56	0	2009-09-03	7	1344	1344	0	0
1176	15000	'Site AAE'	'GE MEDICAL SYSTEMS'	'GENESIS_SIGNA'	0.7	0.7	2.5		1176	2009-09-03	47.58	1	0	0	0	1	2	HER2pos	0	1	43	38	NA	NA	0	2009-09-03	7	855	855	0	1
1177	1.5	'Site AAI'	'GE MEDICAL SYSTEMS'	'GENESIS_SIGNA'	0.86	0.86	2		1177	2009-09-03	40.79	1	0	0	0	1	2	HER2pos	0	2	57	11	0	0	0	2009-09-03	7	1518	1518	0	1
1179	1.49381	'Site AAH'	'SIEMENS'	'MAGNETOM VISION'	0.39	0.39	3		1179	2009-09-03	49.61	1	0	0	0	0	3	TripleNeg	0	1	61	59	55	23	0	2009-09-03	7	1456	1456	0	0
1180	1.5	'Site AAD'	'GE MEDICAL SYSTEMS'	'SIGNA EXCITE'	0.78	0.78	3		1180	2009-09-03	31.45	1	1	1	1	0	1	HRposHER2neg	0	1	47	16	40	4	0	2009-09-03	7	1293	1002	1	0
1181	1.494	'Site AAB'	'SIEMENS'	'Sonata'	0.7	0.7	2		1181	2009-09-03	34.71	1	1	1	1	0	1	HRposHER2neg	0	2	114	118	77	76	0	2009-09-03	7	1357	1542	0	0
1182	1.5	'Site AAC'	'GE MEDICAL SYSTEMS'	'SIGNA EXCITE'	0.94	0.94	1.5		1182	2009-09-03	42.24	1	0	0	0	1	2	HER2pos	0	2	48	37	4	21	0	2009-09-03	7	1295	1295	0	1
1183	1.49381	'Site AAH'	'SIEMENS'	'MAGNETOM VISION'	0.39	0.39	3		1183	2009-09-03	53.78	1	1	1	1	0	1	HRposHER2neg	0	2	96	96	60	56	0	2009-09-03	7	1456	1456	0	0
1184	1.5	'Site AAG'	'Philips Medical Systems'	'Intera'	0.78	0.78	2		1184	2009-09-03	49.1	1	0	0	0	0	3	TripleNeg	0	1	40	28	13	5	0	2009-09-03	7	929	929	0	1
1185	1.5	'Site AAI'	'GE MEDICAL SYSTEMS'	'GENESIS_SIGNA'	0.89	0.89	2.2		1185	2009-09-03	49.79	1	1	1	1	0	1	HRposHER2neg	0	2	71	51	19	0	0	2009-09-03	7	1322	1322	0	0
1187	1.49381	'Site AAH'	'SIEMENS'	'MAGNETOM VISION'	0.7	0.7	3		1187	2009-09-03	47.06	3	0	0	0	0	3	TripleNeg	0	1	70	59	68	40	1	2009-09-03	7	1454	1454	0	0
1188	15000	'Site AAE'	'GE MEDICAL SYSTEMS'	'GENESIS_SIGNA'	0.78	0.78	2.5		1188	2009-09-03	38.26	3	0	0	0	0	3	TripleNeg	0	1	20	18	12	10	1	2009-09-03	7	1318	1318	0	0
1189	1.5	'Site AAI'	'GE MEDICAL SYSTEMS'	'GENESIS_SIGNA'	0.94	0.94	2.3		1189	2009-09-03	68.82	4	0	0	0	1	2	HER2pos	0	2	33	26	0	0	1	2009-09-03	7	1314	1503	0	1
1191	1.5	'Site AAE'	'GE MEDICAL SYSTEMS'	'SIGNA EXCITE'	0.7	0.7	2.5		1191	2009-09-03	45.88	1	1	1	1	0	1	HRposHER2neg	0	2	37	36	26	9	0	2009-09-03	7	1238	1238	0	0
1192	1.5	'Site AAE'	'GE MEDICAL SYSTEMS'	'SIGNA EXCITE'	0.7	0.7	2.5		1192	2009-09-03	31.26	3	0	0	0	NA	NA	NA	0	1	25	NA	0	0	1	2009-09-03	7	1311	1311	0	1
1193	1.494	'Site AAB'	'SIEMENS'	'Sonata'	0.78	0.78	2		1193	2009-09-03	59.6	1	1	1	1	0	1	HRposHER2neg	0	1	37	38	28	29	0	2009-09-03	7	1425	1425	0	0
1196	1.5	'Site AAE'	'GE MEDICAL SYSTEMS'	'SIGNA EXCITE'	0.78	0.78	2.5		1196	2009-09-03	35.44	1	1	1	1	1	2	HER2pos	0	2	64	47	37	31	0	2009-09-03	7	1000	1000	0	0
1197	1.5	'Site AAE'	'GE MEDICAL SYSTEMS'	'SIGNA EXCITE'	0.94	0.94	2.5		1197	2009-09-03	44.73	1	0	1	1	0	1	HRposHER2neg	0	1	158	145	123	126	0	2009-09-03	7	1050	1050	0	0
1198	1.5	'Site AAE'	'GE MEDICAL SYSTEMS'	'SIGNA EXCITE'	0.7	0.7	2.5		1198	2009-09-03	59.54	3	1	0	1	0	1	HRposHER2neg	0	1	44	45	45	37	1	2009-09-03	7	1126	1126	0	0
1199	1.494	'Site AAB'	'SIEMENS'	'Sonata'	0.7	0.7	2		1199	2009-09-03	37.68	1	0	0	0	0	3	TripleNeg	0	2	78	70	65	65	0	2009-09-03	8	476	274	1	0
1201	1.49381	'Site AAH'	'SIEMENS'	'MAGNETOM VISION'	0.39	0.39	3		1201	2009-09-03	50.12	1	1	1	1	0	1	HRposHER2neg	0	1	78	73	53	60	0	2009-09-03	7	1507	1507	0	0
1202	1.49381	'Site AAH'	'SIEMENS'	'MAGNETOM VISION'	0.39	0.39	3		1202	2009-09-03	53.45	1	1	0	1	0	1	HRposHER2neg	0	2	80	75	35	0	0	2009-09-03	7	1441	1441	0	1
1203	1.494	'Site AAB'	'SIEMENS'	'Sonata'	0.7	0.7	2		1203	2009-09-03	42.34	1	1	1	1	0	1	HRposHER2neg	0	2	105	99	82	87	0	2009-09-03	7	1371	1303	1	0
1204	1.5	'Site AAI'	'GE MEDICAL SYSTEMS'	'GENESIS_SIGNA'	1.05	1.05	2.8		1204	2009-09-03	39.27	1	0	0	0	0	3	TripleNeg	0	2	45	32	24	18	0	2009-09-03	7	1307	1307	0	0
1205	1.5	'Site AAG'	'Philips Medical Systems'	'Intera'	0.78	0.78	2		1205	2009-09-03	42.56	3	1	1	1	0	1	HRposHER2neg	0	1	75	70	47	35	1	2009-09-03	9	185	185	0	NA
1207	1.5	'Site AAI'	'GE MEDICAL SYSTEMS'	'GENESIS_SIGNA'	1.09	1.09	2.5		1207	2009-09-03	36.27	1	0	0	0	0	3	TripleNeg	0	2	32	22	26	0	0	2009-09-03	7	1357	1357	0	1
1208	1.494	'Site AAB'	'SIEMENS'	'Sonata'	0.78	0.78	2		1208	2009-09-03	42.07	1	0	0	0	0	3	TripleNeg	0	2	166	119	NA	0	0	2009-09-03	7	1309	1309	0	1
1209	15000	'Site AAE'	'GE MEDICAL SYSTEMS'	'GENESIS_SIGNA'	0.7	0.7	2.5		1209	2009-09-03	43.44	1	1	0	1	0	1	HRposHER2neg	0	2	28	24	24	11	0	2009-09-03	7	970	970	0	0
1210	1.494	'Site AAB'	'SIEMENS'	'Sonata'	0.7	0.7	2		1210	2009-09-03	40.58	1	1	1	1	0	1	HRposHER2neg	0	2	83	66	37	10	0	2009-09-03	7	1256	1438	0	0
1212	1.5	'Site AAG'	'Philips Medical Systems'	'Intera'	0.78	0.78	2		1212	2009-09-03	52.13	3	0	0	0	1	2	HER2pos	0	2	87	85	60	NA	1	2009-09-03	7	953	953	0	1
1216	1.5	'Site AAI'	'GE MEDICAL SYSTEMS'	'GENESIS_SIGNA'	1.17	1.17	2.4		1216	2009-09-03	34.43	1	0	0	0	0	3	TripleNeg	0	2	55	45	44	0	0	2009-09-03	7	1302	644	1	1
1217	1.5	'Site AAE'	'GE MEDICAL SYSTEMS'	'SIGNA EXCITE'	0.7	0.7	2.5		1217	2009-09-03	50.09	1	1	1	1	0	1	HRposHER2neg	0	2	25	24	16	0	0	2009-09-03	7	1213	1213	0	0
1218	1.49381	'Site AAH'	'SIEMENS'	'MAGNETOM VISION'	0.39	0.39	3.4		1218	2009-09-03	47.82	3	0	0	0	0	3	TripleNeg	0	1	113	94	44	0	1	2009-09-03	7	1379	1379	0	0
1219	1.494	'Site AAB'	'SIEMENS'	'Sonata'	0.78	0.78	2		1219	2009-09-03	45.98	1	1	1	1	0	1	HRposHER2neg	0	1	53	49	40	NA	0	2009-09-03	7	1140	1183	0	0
1220	1.5	'Site AAI'	'GE MEDICAL SYSTEMS'	'GENESIS_SIGNA'	1.05	1.05	2.8		1220	2009-09-03	43.12	1	0	0	0	0	3	TripleNeg	0	2	79	72	17	0	0	2009-09-03	7	1227	1227	0	1
1221	1.494	'Site AAB'	'SIEMENS'	'Sonata'	0.7	0.7	2.3		1221	2009-09-03	52.54	1	1	0	1	1	2	HER2pos	0	1	117	100	114	114	0	2009-09-03	7	1280	644	1	0
1222	1.5	'Site AAI'	'GE MEDICAL SYSTEMS'	'GENESIS_SIGNA'	0.89	0.89	2		1222	2009-09-03	55.52	1	0	0	0	1	2	HER2pos	0	1	56	61	67	0	0	2009-09-03	7	1148	1148	0	0
1223	1.5	'Site AAI'	'GE MEDICAL SYSTEMS'	'GENESIS_SIGNA'	0.94	0.94	2		1223	2009-09-03	59.82	1	1	1	1	0	1	HRposHER2neg	0	2	27	20	15	14	0	2009-09-03	7	1303	1303	0	0
1224	1.49381	'Site AAH'	'SIEMENS'	'MAGNETOM VISION'	0.39	0.39	3		1224	2009-09-03	61.13	3	1	0	1	1	2	HER2pos	0	1	24	26	19	0	1	2009-09-03	7	1048	1048	0	0
1225	1.494	'Site AAB'	'SIEMENS'	'Sonata'	0.7	0.7	2		1225	2009-09-03	47.84	1	1	1	1	0	1	HRposHER2neg	0	2	89	86	22	12	0	2009-09-03	7	1115	1332	0	0
1226	1.5	'Site AAI'	'GE MEDICAL SYSTEMS'	'GENESIS_SIGNA'	1.05	1.05	2		1226	2009-09-03	42.08	1	1	1	1	0	1	HRposHER2neg	0	1	49	43	41	28	0	2009-09-03	7	1272	1272	0	0
1227	1.5	'Site AAI'	'GE MEDICAL SYSTEMS'	'GENESIS_SIGNA'	0.94	0.94	2.3		1227	2009-09-03	42.46	1	0	0	0	0	3	TripleNeg	0	2	49	57	NA	0	0	2009-09-03	7	1234	1234	0	1
1228	1.5	'Site AAC'	'GE MEDICAL SYSTEMS'	'SIGNA EXCITE'	0.86	0.86	1.5		1228	2009-09-03	53.25	3	0	0	0	1	2	HER2pos	0	1	120	117	6	5	1	2009-09-03	7	1251	1251	0	1
1229	1.5	'Site AAI'	'GE MEDICAL SYSTEMS'	'GENESIS_SIGNA'	0.94	0.94	2.2		1229	2009-09-03	50.79	1	0	0	0	0	3	TripleNeg	0	1	56	43	21	4	0	2009-09-03	7	1117	1117	0	1
1230	1.49381	'Site AAH'	'SIEMENS'	'MAGNETOM VISION'	0.39	0.39	2.6		1230	2009-09-03	53.45	3	0	1	1	0	1	HRposHER2neg	0	1	60	61	72	60	1	2009-09-03	8	187	180	1	0
1231	1.5	'Site AAI'	'GE MEDICAL SYSTEMS'	'GENESIS_SIGNA'	0.94	0.94	2.2		1231	2009-09-03	45.5	1	1	1	1	0	1	HRposHER2neg	0	1	81	NA	64	56	0	2009-09-03	7	1251	1251	0	0
1233	1.49381	'Site AAH'	'SIEMENS'	'MAGNETOM VISION'	0.39	0.39	3		1233	2009-09-03	27.85	3	1	0	1	0	1	HRposHER2neg	0	2	26	18	11	3	1	2009-09-03	7	1076	1076	0	0
1234	15000	'Site AAE'	'GE MEDICAL SYSTEMS'	'GENESIS_SIGNA'	0.7	0.7	2.5		1234	2009-09-03	38.1	1	1	1	1	1	2	HER2pos	0	2	19	16	12	0	0	2009-09-03	7	694	694	0	1
1235	1.49381	'Site AAH'	'SIEMENS'	'MAGNETOM VISION'	0.39	0.39	3		1235	2009-09-03	64.06	1	0	0	0	1	2	HER2pos	0	2	52	50	28	0	0	2009-09-03	7	1026	1026	0	1
1236	1.49381	'Site AAH'	'SIEMENS'	'MAGNETOM VISION'	0.39	0.39	3		1236	2009-09-03	38.61	3	0	1	1	0	1	HRposHER2neg	0	2	51	52	35	23	1	2009-09-03	8	832	510	1	0
1237	1.49381	'Site AAH'	'SIEMENS'	'MAGNETOM VISION'	0.39	0.39	3		1237	2009-09-03	46.46	1	1	1	1	1	2	HER2pos	0	2	60	60	37	36	0	2009-09-03	7	1031	1031	0	0
1238	1.494	'Site AAB'	'SIEMENS'	'Sonata'	0.78	0.78	2		1238	2009-09-03	59.05	3	1	1	1	1	2	HER2pos	0	2	48	NA	NA	NA	1	2009-09-03	7	1248	1248	0	0
1239	1.5	'Site AAI'	'GE MEDICAL SYSTEMS'	'GENESIS_SIGNA'	0.98	0.98	2.2		1239	2009-09-03	48.57	4	1	1	1	0	1	HRposHER2neg	0	1	74	63	12	10	1	2009-09-03	7	1155	1155	0	0

## Sheet: key
Patient Demographics				Variable Name	Variable Description	Format
Age	Patient Age	Number		SUBJECTID	I-SPY ID de-identifies a patient’s CALGB and ACRIN ID	Integer
race_id	Patient Race	Number				1001-1239
	1=Caucasian			DataExtractDt	Date clinical data was downloaded from the CALGB database	Date format
	3=African American					mm/dd/yyyy
	4=Asian			Sstat	Survival Status	Number
	5=Native Hawaiian/Pacific Islander				7=Alive
	6=American Indian/Alaskan Native				8= Dead
	50=Multiple race				9=Lost
				SurvDtD	Survival date (time from study entry to death or last follow-up; time unit is days	Number
				RFS	Recurrence-free survival time – time from neoadjuvant chemotherapy start date until earliest: local or distant progression or death (time unit is days)	Number
				RFS_ind	Recurrence-free survival indicator 1=event (local or distant progression or death)	Number
					0=censor at last follow-up
				pCR	Pathologic Complete Response, post-neoadjuvant (no residual invasive disease in breast or lymph nodes; presence of only in situ disease are considered disease free):	Number
					0= No (did not achieve pCR)
					1= Yes
					Blank= no surgery
